# Supplementary material for: Comprehensive analysis of pyroptosis regulators and tumor immune microenvironment in clear cell renal cell carcinoma
Source: Cancer Cell Int. 2021 Dec 14;21:667. doi: 10.1186/s12935-021-02384-y (PMC8670029; doi:10.1186/s12935-021-02384-y)
Supplement: Supplementary file 4 — Additional file 4: Table S1. The list of pyroptosis related genes. [file 12935_2021_2384_MOESM4_ESM.xlsx]

## Sheet: Sheet1
Genes	Full-names
AIM2	Absent in melanoma 2
CASP1	Cysteine-aspartic acid protease-1
CASP3	Cysteine-aspartic acid protease-3
CASP4	Cysteine-aspartic acid protease-4
CASP5	Cysteine-aspartic acid protease-5
CASP6	Cysteine-aspartic acid protease-6
CASP8	Cysteine-aspartic acid protease-8
CASP9	Cysteine-aspartic acid protease-9
CASP11	SR-related CTD associated factor 11
ELANE	Elastase, neutrophil expressed
GPX4	Glutathione peroxidase 4
GSDMA	Gasdermin A
GSDMB	Gasdermin B
GSDMC	Gasdermin C
GSDMD	Gasdermin D
GSDME	Gasdermin E
IL18	Interleukin 18
IL1B	Interleukin 1 beta
IL6	Interleukin 6
NLRC4	NLR family CARD domain containing 4
NLRP1	NLR family pyrin domain containing 1
NLRP2	NLR family pyrin domain containing 2
NLRP3	NLR family pyrin domain containing 3
NLRP6	NLR family pyrin domain containing 6
NLRP7	NLR family pyrin domain containing 7
NOD1	Nucleotide binding oligomerization domain containing 1
NOD2	Nucleotide binding oligomerization domain containing 2
PJVK	Pejvakin/deafness, autosomal recessive 59
PLCG1	Phospholipase C gamma 1
PRKACA	Protein kinase cAMP-activated catalytic subunit alpha
PYCARD	PYD and CARD domain containing
SCAF11	SR-related CTD associated factor 11
TIRAP	TIR domain containing adaptor protein
TNF	Tumor necrosis factor
GZMA	Granzyme A
GZMB	Granzyme B
HMGB1	High mobility group box 1
